# Supplementary material for: 1D-Zigzag Eu3+/Tb3+ Coordination Chains as Luminescent Ratiometric Thermometers Endowed with Multicolor Emission
Source: Materials (Basel). 2021 Oct 27;14(21):6445. doi: 10.3390/ma14216445 (PMC8585447; doi:10.3390/ma14216445)
Supplement: Supplementary file 1 [file materials-14-06445-s001.zip]

Archive with 1 entries (1 files):
- materials-1425917-supplementary.pdf
